# Supplementary material for: Genetic Diversity of Listeria monocytogenes Isolated From Three Commercial Tree Fruit Packinghouses and Evidence of Persistent and Transient Contamination
Source: Front Microbiol. 2022 Jan 10;12:756688. doi: 10.3389/fmicb.2021.756688 (PMC8784831; doi:10.3389/fmicb.2021.756688)
Supplement: Supplementary file 1 [file Table_1.XLSX]

## Sheet: sheet1
Table S1. Isolates obtained from tree fruit packinghouses after removing duplicates
Biosample ID	CCa	STb	Facilityc	Sampling dated	Location IDe	Areaf	Lineage	Serogroup	Plasmid size (Kbp)
Biosample ID	CC	ST	Facility	Sampling date	Location ID	Area	Lineage	Serogroup
CFSAN056231	ST368	368	P1	F1	1	STCSS	II	IIa (serotype 1/2a and 3a)
CFSAN056234	ST1052	1052	P1	F1	4	STCSS	II	IIa (serotype 1/2a and 3a)
CFSAN056235	ST1510	1510	P1	F1	31	PL	III	L in lineage III
CFSAN056239	CC4	219	P1	F1	18	PL	I	IVb (serotype 4b, 4d, and 4e)
CFSAN056240	ST1510	1510	P1	F1	24	PL	III	L in lineage III
CFSAN056241	ST368	368	P1	F1	24	PL	II	IIa (serotype 1/2a and 3a)
CFSAN056243	ST1510	1510	P1	F1	27	PL	III	L in lineage III
CFSAN056247	ST1510	1510	P1	F1	29	PL	III	L in lineage III
CFSAN056248	ST1510	1510	P1	F1	32	PL	III	L in lineage III
CFSAN058387	CC331	331	P1	F2	2	STCSS	III	L in lineage III
CFSAN058390	ST392	392	P1	F2	2	STCSS	I	IIb (serotype 1/2b, 3b, and 7)
CFSAN058391	CC288	323	P1	F2	3	STCSS	I	IIb (serotype 1/2b, 3b, and 7)
CFSAN058395	CC20	1508	P1	F2	5	STCSS	II	IIa (serotype 1/2a and 3a)
CFSAN058396	CC331	331	P1	F2	5	STCSS	III	L in lineage III
CFSAN058397	ST392	392	P1	F2	5	STCSS	I	IIb (serotype 1/2b, 3b, and 7)
CFSAN058398	ST1510	1510	P1	F2	31	PL	III	L in lineage III
CFSAN058399	CC4	219	P1	F2	20	PL	I	IVb (serotype 4b, 4d, and 4e)
CFSAN058403	CC379	379	P1	F2	24	PL	I	IIb (serotype 1/2b, 3b, and 7)
CFSAN058405	CC4	219	P1	F2	24	PL	I	IVb (serotype 4b, 4d, and 4e)
CFSAN058407	ST1509	1509	P1	F2	32	PL	II	IIa (serotype 1/2a and 3a)
CFSAN062899	ST1511	1511	P1	W1	7	LTCS	III	L in lineage III
CFSAN062900	ST1512	1512	P1	W1	7	LTCS	III	IIb (serotype 1/2b, 3b, and 7)
CFSAN062902	ST1511	1511	P1	W1	8	LTCS	III	L in lineage III	81.6
CFSAN062903	ST1512	1512	P1	W1	8	LTCS	III	IIb (serotype 1/2b, 3b, and 7)
CFSAN062906	ST392	392	P1	W1	10	LTCS	I	IIb (serotype 1/2b, 3b, and 7)
CFSAN062908	CC37	37	P1	W1	3	STCSS	II	IIa (serotype 1/2a and 3a)
CFSAN062911	ST1512	1512	P1	W1	5	STCSS	III	IIb (serotype 1/2b, 3b, and 7)g
CFSAN062912	ST1510	1510	P1	W1	15	PL	III	L in lineage III
CFSAN062916	CC4	219	P1	W1	36	PL	I	IVb (serotype 4b, 4d, and 4e)
CFSAN064020	ST1515	1515	P1	W2	2	STCSS	II	IIa (serotype 1/2a and 3a)
CFSAN065251	CC217	217	P1	S1	8	LTCS	I	IVb (serotype 4b, 4d, and 4e)
CFSAN065253	CC217	217	P1	S1	1	STCSS	I	IVb (serotype 4b, 4d, and 4e)
CFSAN065257	CC217	217	P1	S1	2	STCSS	I	IVb (serotype 4b, 4d, and 4e)
CFSAN056267	CC554	554	P2	F1	8	LTCS	I	IVb variant (serotype 4b)
CFSAN056268	CC1320	1507	P2	F1	2	STCSS	III	L in lineage III
CFSAN056275	CC554	554	P2	F1	22	PL	I	IVb variant (serotype 4b)
CFSAN056278	CC554	554	P2	F1	23	PL	I	IVb variant (serotype 4b)
CFSAN056280	CC554	554	P2	F1	24	PL	I	IVb variant (serotype 4b)
CFSAN056282	ST1003	1003	P2	F1	24	PL	III	L in lineage III
CFSAN056284	CC554	554	P2	F1	27	PL	I	IVb variant (serotype 4b)
CFSAN056285	ST1003	1003	P2	F1	27	PL	III	L in lineage III
CFSAN056288	CC554	554	P2	F1	28	PL	I	IVb variant (serotype 4b)
CFSAN056290	ST1510	1510	P2	F1	28	PL	III	L in lineage III
CFSAN056291	ST1003	1003	P2	F1	28	PL	III	L in lineage III
CFSAN056294	CC554	554	P2	F1	29	PL	I	IVb variant (serotype 4b)
CFSAN058317	ST1003	1003	P2	F2	30	PL	III	L in lineage III
CFSAN058321	CC554	554	P2	F2	31	PL	I	IVb variant (serotype 4b)
CFSAN058325	CC554	554	P2	F2	17	PL	I	IVb variant (serotype 4b)
CFSAN058332	CC554	554	P2	F2	20	PL	I	IVb variant (serotype 4b)
CFSAN058336	CC554	554	P2	F2	21	PL	I	IVb variant (serotype 4b)
CFSAN058338	CC554	554	P2	F2	22	PL	I	IVb variant (serotype 4b)
CFSAN058342	CC554	554	P2	F2	23	PL	I	IVb variant (serotype 4b)
CFSAN058345	CC554	554	P2	F2	24	PL	I	IVb variant (serotype 4b)
CFSAN058350	CC554	554	P2	F2	25	PL	I	IVb variant (serotype 4b)
CFSAN058353	CC554	554	P2	F2	26	PL	I	IVb variant (serotype 4b)
CFSAN058359	CC554	554	P2	F2	27	PL	I	IVb variant (serotype 4b)
CFSAN058360	ST1003	1003	P2	F2	27	PL	III	L in lineage III
CFSAN058361	CC554	554	P2	F2	28	PL	I	IVb variant (serotype 4b)
CFSAN058365	CC554	554	P2	F2	29	PL	I	IVb variant (serotype 4b)
CFSAN058369	CC554	554	P2	F2	32	PL	I	IVb variant (serotype 4b)
CFSAN058376	CC554	554	P2	F2	33	PL	I	IVb variant (serotype 4b)
CFSAN058377	CC554	554	P2	F2	34	PL	I	IVb variant (serotype 4b)
CFSAN058382	CC554	554	P2	F2	38	PGL	I	IVb variant (serotype 4b)
CFSAN062804	CC554	554	P2	W1	10	LTCS	I	IVb variant (serotype 4b)
CFSAN062805	CC554	554	P2	W1	1	STCSS	I	IVb variant (serotype 4b)
CFSAN062808	CC554	554	P2	W1	2	STCSS	I	IVb variant (serotype 4b)
CFSAN062812	CC554	554	P2	W1	3	STCSS	I	IVb variant (serotype 4b)
CFSAN062813	CC37	37	P2	W1	3	STCSS	II	IIa (serotype 1/2a and 3a)
CFSAN062814	CC554	554	P2	W1	5	STCSS	I	IVb variant (serotype 4b)
CFSAN062818	CC554	554	P2	W1	16	PL	I	IVb variant (serotype 4b)
CFSAN062823	CC554	554	P2	W1	30	PL	I	IVb variant (serotype 4b)
CFSAN062829	CC554	554	P2	W1	31	PL	I	IVb variant (serotype 4b)
CFSAN062830	CC554	554	P2	W1	20	PL	I	IVb variant (serotype 4b)
CFSAN062834	CC554	554	P2	W1	21	PL	I	IVb variant (serotype 4b)
CFSAN062838	CC554	554	P2	W1	22	PL	I	IVb variant (serotype 4b)
CFSAN062842	CC554	554	P2	W1	23	PL	I	IVb variant (serotype 4b)
CFSAN062846	CC554	554	P2	W1	24	PL	I	IVb variant (serotype 4b)
CFSAN062850	CC554	554	P2	W1	25	PL	I	IVb variant (serotype 4b)
CFSAN062857	CC554	554	P2	W1	26	PL	I	IVb variant (serotype 4b)
CFSAN062860	CC554	554	P2	W1	27	PL	I	IVb variant (serotype 4b)
CFSAN062865	CC554	554	P2	W1	28	PL	I	IVb variant (serotype 4b)
CFSAN062869	CC554	554	P2	W1	29	PL	I	IVb variant (serotype 4b)
CFSAN062873	CC554	554	P2	W1	32	PL	I	IVb variant (serotype 4b)
CFSAN062877	CC554	554	P2	W1	33	PL	I	IVb variant (serotype 4b)
CFSAN062881	CC554	554	P2	W1	34	PL	I	IVb variant (serotype 4b)
CFSAN062885	CC554	554	P2	W1	37	PGL	I	IVb variant (serotype 4b)
CFSAN062886	CC554	554	P2	W1	38	PGL	I	IVb variant (serotype 4b)
CFSAN062890	ST1003	1003	P2	W1	39	PGL	III	L in lineage III
CFSAN063926	CC554	554	P2	W2	7	LTCS	I	IVb variant (serotype 4b)
CFSAN063930	CC554	554	P2	W2	8	LTCS	I	IVb variant (serotype 4b)
CFSAN063934	CC554	554	P2	W2	9	LTCS	I	IVb variant (serotype 4b)
CFSAN063938	CC554	554	P2	W2	10	LTCS	I	IVb variant (serotype 4b)
CFSAN063942	CC554	554	P2	W2	2	STCSS	I	IVb variant (serotype 4b)
CFSAN063945	CC554	554	P2	W2	5	STCSS	I	IVb variant (serotype 4b)
CFSAN063949	CC554	554	P2	W2	14	PL	I	IVb variant (serotype 4b)
CFSAN063953	CC554	554	P2	W2	30	PL	I	IVb variant (serotype 4b)
CFSAN063956	CC554	554	P2	W2	31	PL	I	IVb variant (serotype 4b)
CFSAN063960	CC554	554	P2	W2	20	PL	I	IVb variant (serotype 4b)
CFSAN063964	CC554	554	P2	W2	21	PL	I	IVb variant (serotype 4b)
CFSAN063968	CC554	554	P2	W2	22	PL	I	IVb variant (serotype 4b)
CFSAN063972	CC554	554	P2	W2	23	PL	I	IVb variant (serotype 4b)
CFSAN063976	CC554	554	P2	W2	24	PL	I	IVb variant (serotype 4b)
CFSAN063981	CC554	554	P2	W2	25	PL	I	IVb variant (serotype 4b)
CFSAN063984	CC554	554	P2	W2	26	PL	I	IVb variant (serotype 4b)
CFSAN063988	CC554	554	P2	W2	27	PL	I	IVb variant (serotype 4b)
CFSAN063992	CC554	554	P2	W2	28	PL	I	IVb variant (serotype 4b)
CFSAN063996	CC554	554	P2	W2	29	PL	I	IVb variant (serotype 4b)
CFSAN064000	CC554	554	P2	W2	32	PL	I	IVb variant (serotype 4b)
CFSAN064004	CC554	554	P2	W2	33	PL	I	IVb variant (serotype 4b)
CFSAN064008	CC554	554	P2	W2	39	PGL	I	IVb variant (serotype 4b)
CFSAN064012	CC554	554	P2	W2	40	PGL	I	IVb variant (serotype 4b)
CFSAN064016	CC554	554	P2	W2	36	PL	I	IVb variant (serotype 4b)
CFSAN065197	CC554	554	P2	S1	7	LTCS	I	IVb variant (serotype 4b)
CFSAN065201	CC554	554	P2	S1	10	LTCS	I	IVb variant (serotype 4b)
CFSAN065203	CC554	554	P2	S1	3	STCSS	I	IVb variant (serotype 4b)
CFSAN065207	CC554	554	P2	S1	30	PL	I	IVb variant (serotype 4b)
CFSAN065211	CC554	554	P2	S1	31	PL	I	IVb variant (serotype 4b)
CFSAN065215	CC554	554	P2	S1	20	PL	I	IVb variant (serotype 4b)
CFSAN065220	CC554	554	P2	S1	21	PL	I	IVb variant (serotype 4b)
CFSAN065223	CC554	554	P2	S1	23	PL	I	IVb variant (serotype 4b)
CFSAN065227	CC554	554	P2	S1	24	PL	I	IVb variant (serotype 4b)
CFSAN065231	CC554	554	P2	S1	27	PL	I	IVb variant (serotype 4b)
CFSAN065235	CC554	554	P2	S1	28	PL	I	IVb variant (serotype 4b)
CFSAN065239	CC554	554	P2	S1	29	PL	I	IVb variant (serotype 4b)
CFSAN065243	CC554	554	P2	S1	32	PL	I	IVb variant (serotype 4b)
CFSAN065247	CC554	554	P2	S1	33	PL	I	IVb variant (serotype 4b)
CFSAN068694	CC554	554	P2	S2	30	PL	I	IVb variant (serotype 4b)
CFSAN068700	CC554	554	P2	S2	18	PL	I	IVb variant (serotype 4b)
CFSAN068704	CC554	554	P2	S2	20	PL	I	IVb variant (serotype 4b)
CFSAN068705	CC554	554	P2	S2	22	PL	I	IVb variant (serotype 4b)
CFSAN068712	CC554	554	P2	S2	23	PL	I	IVb variant (serotype 4b)
CFSAN068713	CC554	554	P2	S2	24	PL	I	IVb variant (serotype 4b)
CFSAN068717	CC554	554	P2	S2	26	PL	I	IVb variant (serotype 4b)
CFSAN068721	CC554	554	P2	S2	27	PL	I	IVb variant (serotype 4b)
CFSAN068725	CC554	554	P2	S2	28	PL	I	IVb variant (serotype 4b)
CFSAN068729	CC554	554	P2	S2	29	PL	I	IVb variant (serotype 4b)
CFSAN068733	CC554	554	P2	S2	32	PL	I	IVb variant (serotype 4b)
CFSAN068737	CC554	554	P2	S2	38	PGL	I	IVb variant (serotype 4b)
CFSAN058420	CC4	219	P3	F2	23	PL	I	IVb (serotype 4b, 4d, and 4e)
CFSAN058422	ST1510	1510	P3	F2	27	PL	III	L in lineage III
CFSAN058424	ST1510	1510	P3	F2	28	PL	III	L in lineage III
CFSAN062926	CC20	1508	P3	W1	9	PL	II	IIa (serotype 1/2a and 3a)
CFSAN062927	CC5	5	P3	W1	4	PL	I	IIb (serotype 1/2b, 3b, and 7)
CFSAN062931	CC369	374	P3	W1	31	PL	II	IIa (serotype 1/2a and 3a)
CFSAN062933	ST1513	1513	P3	W1	25	PL	III	L in lineage III
CFSAN062934	ST1514	1514	P3	W1	27	PL	II	IIa (serotype 1/2a and 3a)
CFSAN062937	ST1510	1510	P3	W1	27	PL	III	L in lineage III
CFSAN062938	ST1510	1510	P3	W1	28	PL	III	L in lineage III
CFSAN062940	ST1513	1513	P3	W1	28	PL	III	L in lineage III
CFSAN062942	ST1510	1510	P3	W1	29	PL	III	L in lineage III
CFSAN062946	CC20	1508	P3	W1	35	PL	II	IIa (serotype 1/2a and 3a)
CFSAN062947	CC369	374	P3	W1	35	PL	II	IIa (serotype 1/2a and 3a)
CFSAN062949	CC554	554	P3	W1	35	PL	I	IVb variant (serotype 4b)
CFSAN068749	ST489	489	P3	S2	5	STCSS	I	IIb (serotype 1/2b, 3b, and 7)
CFSAN068750	CC433	1516	P3	S2	14	PL	III	L in lineage III
CFSAN068753	CC369	374	P3	S2	31	PL	II	IIa (serotype 1/2a and 3a)
a CC, clonal complex
b ST, sequence type
c The three facilites are designated as P1, P2 and P3.
d The sampling dates are designated as winter February 2017 (W1), winter March 2017 (W2), spring May 2017 (S1), spring June 2017 (S2), fall September 2016 (F1) and fall November 2016 (F2).
e The location IDs are 1 to 40 corresponding to the 40 standardized locations in Table 1.
f The areas are designated as short-term cold storage and staging (STCSS), long-term cold storage (LTCS), packing line (PL) and packaging line (PGL).
gST1512 contained the multiplex PCR IIb serogrpup marker, but was determined to be lineage III by whole genome phylogeny.
