# Supplementary material for: Genetic Diversity of Listeria monocytogenes Isolated From Three Commercial Tree Fruit Packinghouses and Evidence of Persistent and Transient Contamination
Source: Front Microbiol. 2022 Jan 10;12:756688. doi: 10.3389/fmicb.2021.756688 (PMC8784831; doi:10.3389/fmicb.2021.756688)
Supplement: Supplementary file 2 [file Table_2.XLSX]

## Sheet: Sheet1
Table S2. All L. monocytogenes isolates collected in this study.
Biosample ID	Facility	Sampling dated	Location ID	Area	Lineage	ST	CC	Serogroup
CFSAN056231	P1	F1	1	STCSS	II	368	ST368	IIa (serotype 1/2a and 3a)
CFSAN056232	P1	F1	1	STCSS	II	368	ST368	IIa (serotype 1/2a and 3a)
CFSAN056233	P1	F1	1	STCSS	II	368	ST368	IIa (serotype 1/2a and 3a)
CFSAN056234	P1	F1	4	STCSS	II	1052	ST1052	IIa (serotype 1/2a and 3a)
CFSAN056239	P1	F1	18	PL	I	219	CC4	IVb (serotype 4b, 4d, and 4e)
CFSAN056240	P1	F1	24	PL	III	1510	ST1510	L in lineage III
CFSAN056241	P1	F1	24	PL	II	368	ST368	IIa (serotype 1/2a and 3a)
CFSAN056242	P1	F1	24	PL	III	1510	ST1510	L in lineage III
CFSAN056243	P1	F1	27	PL	III	1510	ST1510	L in lineage III
CFSAN056244	P1	F1	27	PL	III	1510	ST1510	L in lineage III
CFSAN056245	P1	F1	27	PL	III	1510	ST1510	L in lineage III
CFSAN056246	P1	F1	27	PL	III	1510	ST1510	L in lineage III
CFSAN056247	P1	F1	29	PL	III	1510	ST1510	L in lineage III
CFSAN056235	P1	F1	31	PL	III	1510	ST1510	L in lineage III
CFSAN056236	P1	F1	31	PL	III	1510	ST1510	L in lineage III
CFSAN056237	P1	F1	31	PL	III	1510	ST1510	L in lineage III
CFSAN056238	P1	F1	31	PL	III	1510	ST1510	L in lineage III
CFSAN056248	P1	F1	32	PL	III	1510	ST1510	L in lineage III
CFSAN056249	P1	F1	32	PL	III	1510	ST1510	L in lineage III
CFSAN056250	P1	F1	32	PL	III	1510	ST1510	L in lineage III
CFSAN056251	P1	F1	32	PL	III	1510	ST1510	L in lineage III
CFSAN058387	P1	F2	2	STCSS	III	331	CC331	L in lineage III
CFSAN058388	P1	F2	2	STCSS	I	392	ST392	IIb (serotype 1/2b, 3b, and 7)
CFSAN058389	P1	F2	2	STCSS	I	392	ST392	IIb (serotype 1/2b, 3b, and 7)
CFSAN058390	P1	F2	2	STCSS	I	392	ST392	IIb (serotype 1/2b, 3b, and 7)
CFSAN058391	P1	F2	3	STCSS	I	323	CC288	IIb (serotype 1/2b, 3b, and 7)
CFSAN058392	P1	F2	3	STCSS	I	323	CC288	IIb (serotype 1/2b, 3b, and 7)
CFSAN058393	P1	F2	3	STCSS	I	323	CC288	IIb (serotype 1/2b, 3b, and 7)
CFSAN058394	P1	F2	5	STCSS	III	331	CC331	L in lineage III
CFSAN058395	P1	F2	5	STCSS	II	1508	CC20	IIa (serotype 1/2a and 3a)
CFSAN058396	P1	F2	5	STCSS	III	331	CC331	L in lineage III
CFSAN058397	P1	F2	5	STCSS	I	392	ST392	IIb (serotype 1/2b, 3b, and 7)
CFSAN058399	P1	F2	20	PL	I	219	CC4	IVb (serotype 4b, 4d, and 4e)
CFSAN058400	P1	F2	20	PL	I	219	CC4	IVb (serotype 4b, 4d, and 4e)
CFSAN058401	P1	F2	20	PL	I	219	CC4	IVb (serotype 4b, 4d, and 4e)
CFSAN058402	P1	F2	20	PL	I	219	CC4	IVb (serotype 4b, 4d, and 4e)
CFSAN058403	P1	F2	24	PL	I	379	CC379	IIb (serotype 1/2b, 3b, and 7)
CFSAN058404	P1	F2	24	PL	I	379	CC379	IIb (serotype 1/2b, 3b, and 7)
CFSAN058405	P1	F2	24	PL	I	219	CC4	IVb (serotype 4b, 4d, and 4e)
CFSAN058398	P1	F2	31	PL	III	1510	ST1510	L in lineage III
CFSAN058406	P1	F2	32	PL	II	1509	ST1509	IIa (serotype 1/2a and 3a)
CFSAN058407	P1	F2	32	PL	II	1509	ST1509	IIa (serotype 1/2a and 3a)
CFSAN058408	P1	F2	32	PL	II	1509	ST1509	IIa (serotype 1/2a and 3a)
CFSAN058409	P1	F2	32	PL	II	1509	ST1509	IIa (serotype 1/2a and 3a)
CFSAN062907	P1	W1	3	STCSS	II	37	CC37	IIa (serotype 1/2a and 3a)
CFSAN062908	P1	W1	3	STCSS	II	37	CC37	IIa (serotype 1/2a and 3a)
CFSAN062909	P1	W1	3	STCSS	II	37	CC37	IIa (serotype 1/2a and 3a)
CFSAN062910	P1	W1	3	STCSS	II	37	CC37	IIa (serotype 1/2a and 3a)
CFSAN062911	P1	W1	5	STCSS	III	1512	ST1512	IIb (serotype 1/2b, 3b, and 7)
CFSAN062898	P1	W1	7	LTCS	III	1511	ST1511	L in lineage III
CFSAN062899	P1	W1	7	LTCS	III	1511	ST1511	L in lineage III
CFSAN062900	P1	W1	7	LTCS	III	1512	ST1512	IIb (serotype 1/2b, 3b, and 7)
CFSAN062901	P1	W1	8	LTCS	III	1512	ST1512	IIb (serotype 1/2b, 3b, and 7)
CFSAN062902	P1	W1	8	LTCS	III	1511	ST1511	L in lineage III
CFSAN062903	P1	W1	8	LTCS	III	1512	ST1512	IIb (serotype 1/2b, 3b, and 7)
CFSAN062904	P1	W1	8	LTCS	III	1512	ST1512	IIb (serotype 1/2b, 3b, and 7)
CFSAN062905	P1	W1	10	LTCS	I	392	ST392	IIb (serotype 1/2b, 3b, and 7)
CFSAN062906	P1	W1	10	LTCS	I	392	ST392	IIb (serotype 1/2b, 3b, and 7)
CFSAN062912	P1	W1	15	PL	III	1510	ST1510	L in lineage III
CFSAN062913	P1	W1	15	PL	III	1510	ST1510	L in lineage III
CFSAN062914	P1	W1	15	PL	III	1510	ST1510	L in lineage III
CFSAN062915	P1	W1	15	PL	III	1510	ST1510	L in lineage III
CFSAN062916	P1	W1	36	PL	I	219	CC4	IVb (serotype 4b, 4d, and 4e)
CFSAN062917	P1	W1	36	PL	I	219	CC4	IVb (serotype 4b, 4d, and 4e)
CFSAN064020	P1	W2	2	STCSS	II	1515	ST1515	IIa (serotype 1/2a and 3a)
CFSAN064021	P1	W2	2	STCSS	II	1515	ST1515	IIa (serotype 1/2a and 3a)
CFSAN065253	P1	S1	1	STCSS	I	217	CC217	IVb (serotype 4b, 4d, and 4e)
CFSAN065254	P1	S1	1	STCSS	I	217	CC217	IVb (serotype 4b, 4d, and 4e)
CFSAN065255	P1	S1	1	STCSS	I	217	CC217	IVb (serotype 4b, 4d, and 4e)
CFSAN065256	P1	S1	1	STCSS	I	217	CC217	IVb (serotype 4b, 4d, and 4e)
CFSAN065257	P1	S1	2	STCSS	I	217	CC217	IVb (serotype 4b, 4d, and 4e)
CFSAN065258	P1	S1	2	STCSS	I	217	CC217	IVb (serotype 4b, 4d, and 4e)
CFSAN065259	P1	S1	2	STCSS	I	217	CC217	IVb (serotype 4b, 4d, and 4e)
CFSAN065260	P1	S1	2	STCSS	I	217	CC217	IVb (serotype 4b, 4d, and 4e)
CFSAN065251	P1	S1	8	LTCS	I	217	CC217	IVb (serotype 4b, 4d, and 4e)
CFSAN065252	P1	S1	8	LTCS	I	217	CC217	IVb (serotype 4b, 4d, and 4e)
CFSAN056268	P2	F1	2	STCSS	III	1507	CC1320	L in lineage III
CFSAN056269	P2	F1	2	STCSS	III	1507	CC1320	L in lineage III
CFSAN056270	P2	F1	2	STCSS	III	1507	CC1320	L in lineage III
CFSAN056271	P2	F1	2	STCSS	III	1507	CC1320	L in lineage III
CFSAN056266	P2	F1	8	LTCS	I	554	CC554	IVb variant (serotype 4b)
CFSAN056267	P2	F1	8	LTCS	I	554	CC554	IVb variant (serotype 4b)
CFSAN056272	P2	F1	22	PL	I	554	CC554	IVb variant (serotype 4b)
CFSAN056273	P2	F1	22	PL	I	554	CC554	IVb variant (serotype 4b)
CFSAN056274	P2	F1	22	PL	I	554	CC554	IVb variant (serotype 4b)
CFSAN056275	P2	F1	22	PL	I	554	CC554	IVb variant (serotype 4b)
CFSAN056276	P2	F1	23	PL	I	554	CC554	IVb variant (serotype 4b)
CFSAN056277	P2	F1	23	PL	I	554	CC554	IVb variant (serotype 4b)
CFSAN056278	P2	F1	23	PL	I	554	CC554	IVb variant (serotype 4b)
CFSAN056279	P2	F1	23	PL	I	554	CC554	IVb variant (serotype 4b)
CFSAN056280	P2	F1	24	PL	I	554	CC554	IVb variant (serotype 4b)
CFSAN056281	P2	F1	24	PL	I	554	CC554	IVb variant (serotype 4b)
CFSAN056282	P2	F1	24	PL	III	1003	ST1003	L in lineage III
CFSAN056283	P2	F1	24	PL	I	554	CC554	IVb variant (serotype 4b)
CFSAN056284	P2	F1	27	PL	I	554	CC554	IVb variant (serotype 4b)
CFSAN056285	P2	F1	27	PL	III	1003	ST1003	L in lineage III
CFSAN056286	P2	F1	27	PL	III	1003	ST1003	L in lineage III
CFSAN056287	P2	F1	27	PL	III	1003	ST1003	L in lineage III
CFSAN056288	P2	F1	28	PL	I	554	CC554	IVb variant (serotype 4b)
CFSAN056289	P2	F1	28	PL	I	554	CC554	IVb variant (serotype 4b)
CFSAN056290	P2	F1	28	PL	III	1510	ST1510	L in lineage III
CFSAN056291	P2	F1	28	PL	III	1003	ST1003	L in lineage III
CFSAN056292	P2	F1	29	PL	I	554	CC554	IVb variant (serotype 4b)
CFSAN056293	P2	F1	29	PL	I	554	CC554	IVb variant (serotype 4b)
CFSAN056294	P2	F1	29	PL	I	554	CC554	IVb variant (serotype 4b)
CFSAN056295	P2	F1	29	PL	I	554	CC554	IVb variant (serotype 4b)
CFSAN058325	P2	F2	17	PL	I	554	CC554	IVb variant (serotype 4b)
CFSAN058326	P2	F2	17	PL	I	554	CC554	IVb variant (serotype 4b)
CFSAN058327	P2	F2	17	PL	I	554	CC554	IVb variant (serotype 4b)
CFSAN058328	P2	F2	17	PL	I	554	CC554	IVb variant (serotype 4b)
CFSAN058329	P2	F2	20	PL	I	554	CC554	IVb variant (serotype 4b)
CFSAN058330	P2	F2	20	PL	I	554	CC554	IVb variant (serotype 4b)
CFSAN058331	P2	F2	20	PL	I	554	CC554	IVb variant (serotype 4b)
CFSAN058332	P2	F2	20	PL	I	554	CC554	IVb variant (serotype 4b)
CFSAN058333	P2	F2	21	PL	I	554	CC554	IVb variant (serotype 4b)
CFSAN058334	P2	F2	21	PL	I	554	CC554	IVb variant (serotype 4b)
CFSAN058335	P2	F2	21	PL	I	554	CC554	IVb variant (serotype 4b)
CFSAN058336	P2	F2	21	PL	I	554	CC554	IVb variant (serotype 4b)
CFSAN058337	P2	F2	22	PL	I	554	CC554	IVb variant (serotype 4b)
CFSAN058338	P2	F2	22	PL	I	554	CC554	IVb variant (serotype 4b)
CFSAN058339	P2	F2	22	PL	I	554	CC554	IVb variant (serotype 4b)
CFSAN058340	P2	F2	22	PL	I	554	CC554	IVb variant (serotype 4b)
CFSAN058341	P2	F2	23	PL	I	554	CC554	IVb variant (serotype 4b)
CFSAN058342	P2	F2	23	PL	I	554	CC554	IVb variant (serotype 4b)
CFSAN058343	P2	F2	23	PL	I	554	CC554	IVb variant (serotype 4b)
CFSAN058344	P2	F2	23	PL	I	554	CC554	IVb variant (serotype 4b)
CFSAN058345	P2	F2	24	PL	I	554	CC554	IVb variant (serotype 4b)
CFSAN058346	P2	F2	24	PL	I	554	CC554	IVb variant (serotype 4b)
CFSAN058347	P2	F2	24	PL	I	554	CC554	IVb variant (serotype 4b)
CFSAN058348	P2	F2	24	PL	I	554	CC554	IVb variant (serotype 4b)
CFSAN058349	P2	F2	25	PL	I	554	CC554	IVb variant (serotype 4b)
CFSAN058350	P2	F2	25	PL	I	554	CC554	IVb variant (serotype 4b)
CFSAN058351	P2	F2	25	PL	I	554	CC554	IVb variant (serotype 4b)
CFSAN058352	P2	F2	25	PL	I	554	CC554	IVb variant (serotype 4b)
CFSAN058353	P2	F2	26	PL	I	554	CC554	IVb variant (serotype 4b)
CFSAN058354	P2	F2	26	PL	I	554	CC554	IVb variant (serotype 4b)
CFSAN058355	P2	F2	26	PL	I	554	CC554	IVb variant (serotype 4b)
CFSAN058356	P2	F2	26	PL	I	554	CC554	IVb variant (serotype 4b)
CFSAN058357	P2	F2	27	PL	I	554	CC554	IVb variant (serotype 4b)
CFSAN058358	P2	F2	27	PL	I	554	CC554	IVb variant (serotype 4b)
CFSAN058359	P2	F2	27	PL	I	554	CC554	IVb variant (serotype 4b)
CFSAN058360	P2	F2	27	PL	III	1003	ST1003	L in lineage III
CFSAN058361	P2	F2	28	PL	I	554	CC554	IVb variant (serotype 4b)
CFSAN058362	P2	F2	28	PL	I	554	CC554	IVb variant (serotype 4b)
CFSAN058363	P2	F2	28	PL	I	554	CC554	IVb variant (serotype 4b)
CFSAN058364	P2	F2	28	PL	I	554	CC554	IVb variant (serotype 4b)
CFSAN058365	P2	F2	29	PL	I	554	CC554	IVb variant (serotype 4b)
CFSAN058366	P2	F2	29	PL	I	554	CC554	IVb variant (serotype 4b)
CFSAN058367	P2	F2	29	PL	I	554	CC554	IVb variant (serotype 4b)
CFSAN058368	P2	F2	29	PL	I	554	CC554	IVb variant (serotype 4b)
CFSAN058317	P2	F2	30	PL	III	1003	ST1003	L in lineage III
CFSAN058318	P2	F2	30	PL	III	1003	ST1003	L in lineage III
CFSAN058319	P2	F2	30	PL	III	1003	ST1003	L in lineage III
CFSAN058320	P2	F2	30	PL	III	1003	ST1003	L in lineage III
CFSAN058321	P2	F2	31	PL	I	554	CC554	IVb variant (serotype 4b)
CFSAN058322	P2	F2	31	PL	I	554	CC554	IVb variant (serotype 4b)
CFSAN058323	P2	F2	31	PL	I	554	CC554	IVb variant (serotype 4b)
CFSAN058324	P2	F2	31	PL	I	554	CC554	IVb variant (serotype 4b)
CFSAN058369	P2	F2	32	PL	I	554	CC554	IVb variant (serotype 4b)
CFSAN058370	P2	F2	32	PL	I	554	CC554	IVb variant (serotype 4b)
CFSAN058371	P2	F2	32	PL	I	554	CC554	IVb variant (serotype 4b)
CFSAN058372	P2	F2	32	PL	I	554	CC554	IVb variant (serotype 4b)
CFSAN058373	P2	F2	33	PL	I	554	CC554	IVb variant (serotype 4b)
CFSAN058374	P2	F2	33	PL	I	554	CC554	IVb variant (serotype 4b)
CFSAN058375	P2	F2	33	PL	I	554	CC554	IVb variant (serotype 4b)
CFSAN058376	P2	F2	33	PL	I	554	CC554	IVb variant (serotype 4b)
CFSAN058377	P2	F2	34	PL	I	554	CC554	IVb variant (serotype 4b)
CFSAN058378	P2	F2	34	PL	I	554	CC554	IVb variant (serotype 4b)
CFSAN058379	P2	F2	34	PL	I	554	CC554	IVb variant (serotype 4b)
CFSAN058380	P2	F2	34	PL	I	554	CC554	IVb variant (serotype 4b)
CFSAN058381	P2	F2	38	PGL	I	554	CC554	IVb variant (serotype 4b)
CFSAN058382	P2	F2	38	PGL	I	554	CC554	IVb variant (serotype 4b)
CFSAN058383	P2	F2	38	PGL	I	554	CC554	IVb variant (serotype 4b)
CFSAN058384	P2	F2	38	PGL	I	554	CC554	IVb variant (serotype 4b)
CFSAN062804	P2	W1	10	LTCS	I	554	CC554	IVb variant (serotype 4b)
CFSAN062805	P2	W1	1	STCSS	I	554	CC554	IVb variant (serotype 4b)
CFSAN062806	P2	W1	1	STCSS	I	554	CC554	IVb variant (serotype 4b)
CFSAN062807	P2	W1	1	STCSS	I	554	CC554	IVb variant (serotype 4b)
CFSAN062808	P2	W1	2	STCSS	I	554	CC554	IVb variant (serotype 4b)
CFSAN062809	P2	W1	2	STCSS	I	554	CC554	IVb variant (serotype 4b)
CFSAN062810	P2	W1	2	STCSS	I	554	CC554	IVb variant (serotype 4b)
CFSAN062811	P2	W1	2	STCSS	I	554	CC554	IVb variant (serotype 4b)
CFSAN062812	P2	W1	3	STCSS	I	554	CC554	IVb variant (serotype 4b)
CFSAN062813	P2	W1	3	STCSS	II	37	CC37	IIa (serotype 1/2a and 3a)
CFSAN062814	P2	W1	5	STCSS	I	554	CC554	IVb variant (serotype 4b)
CFSAN062815	P2	W1	5	STCSS	I	554	CC554	IVb variant (serotype 4b)
CFSAN062816	P2	W1	5	STCSS	I	554	CC554	IVb variant (serotype 4b)
CFSAN062817	P2	W1	5	STCSS	I	554	CC554	IVb variant (serotype 4b)
CFSAN062818	P2	W1	16	PL	I	554	CC554	IVb variant (serotype 4b)
CFSAN062819	P2	W1	16	PL	I	554	CC554	IVb variant (serotype 4b)
CFSAN062820	P2	W1	16	PL	I	554	CC554	IVb variant (serotype 4b)
CFSAN062821	P2	W1	16	PL	I	554	CC554	IVb variant (serotype 4b)
CFSAN062822	P2	W1	30	PL	I	554	CC554	IVb variant (serotype 4b)
CFSAN062823	P2	W1	30	PL	I	554	CC554	IVb variant (serotype 4b)
CFSAN062824	P2	W1	30	PL	I	554	CC554	IVb variant (serotype 4b)
CFSAN062825	P2	W1	30	PL	I	554	CC554	IVb variant (serotype 4b)
CFSAN062826	P2	W1	31	PL	I	554	CC554	IVb variant (serotype 4b)
CFSAN062827	P2	W1	31	PL	I	554	CC554	IVb variant (serotype 4b)
CFSAN062828	P2	W1	31	PL	I	554	CC554	IVb variant (serotype 4b)
CFSAN062829	P2	W1	31	PL	I	554	CC554	IVb variant (serotype 4b)
CFSAN062830	P2	W1	20	PL	I	554	CC554	IVb variant (serotype 4b)
CFSAN062831	P2	W1	20	PL	I	554	CC554	IVb variant (serotype 4b)
CFSAN062832	P2	W1	20	PL	I	554	CC554	IVb variant (serotype 4b)
CFSAN062833	P2	W1	20	PL	I	554	CC554	IVb variant (serotype 4b)
CFSAN062834	P2	W1	21	PL	I	554	CC554	IVb variant (serotype 4b)
CFSAN062835	P2	W1	21	PL	I	554	CC554	IVb variant (serotype 4b)
CFSAN062836	P2	W1	21	PL	I	554	CC554	IVb variant (serotype 4b)
CFSAN062837	P2	W1	21	PL	I	554	CC554	IVb variant (serotype 4b)
CFSAN062838	P2	W1	22	PL	I	554	CC554	IVb variant (serotype 4b)
CFSAN062839	P2	W1	22	PL	I	554	CC554	IVb variant (serotype 4b)
CFSAN062840	P2	W1	22	PL	I	554	CC554	IVb variant (serotype 4b)
CFSAN062841	P2	W1	22	PL	I	554	CC554	IVb variant (serotype 4b)
CFSAN062842	P2	W1	23	PL	I	554	CC554	IVb variant (serotype 4b)
CFSAN062843	P2	W1	23	PL	I	554	CC554	IVb variant (serotype 4b)
CFSAN062844	P2	W1	23	PL	I	554	CC554	IVb variant (serotype 4b)
CFSAN062845	P2	W1	23	PL	I	554	CC554	IVb variant (serotype 4b)
CFSAN062846	P2	W1	24	PL	I	554	CC554	IVb variant (serotype 4b)
CFSAN062847	P2	W1	24	PL	I	554	CC554	IVb variant (serotype 4b)
CFSAN062848	P2	W1	24	PL	I	554	CC554	IVb variant (serotype 4b)
CFSAN062849	P2	W1	24	PL	I	554	CC554	IVb variant (serotype 4b)
CFSAN062850	P2	W1	25	PL	I	554	CC554	IVb variant (serotype 4b)
CFSAN062851	P2	W1	25	PL	I	554	CC554	IVb variant (serotype 4b)
CFSAN062852	P2	W1	25	PL	I	554	CC554	IVb variant (serotype 4b)
CFSAN062853	P2	W1	25	PL	I	554	CC554	IVb variant (serotype 4b)
CFSAN062854	P2	W1	26	PL	I	554	CC554	IVb variant (serotype 4b)
CFSAN062855	P2	W1	26	PL	I	554	CC554	IVb variant (serotype 4b)
CFSAN062856	P2	W1	26	PL	I	554	CC554	IVb variant (serotype 4b)
CFSAN062857	P2	W1	26	PL	I	554	CC554	IVb variant (serotype 4b)
CFSAN062858	P2	W1	27	PL	I	554	CC554	IVb variant (serotype 4b)
CFSAN062859	P2	W1	27	PL	I	554	CC554	IVb variant (serotype 4b)
CFSAN062860	P2	W1	27	PL	I	554	CC554	IVb variant (serotype 4b)
CFSAN062861	P2	W1	27	PL	I	554	CC554	IVb variant (serotype 4b)
CFSAN062862	P2	W1	28	PL	I	554	CC554	IVb variant (serotype 4b)
CFSAN062863	P2	W1	28	PL	I	554	CC554	IVb variant (serotype 4b)
CFSAN062864	P2	W1	28	PL	I	554	CC554	IVb variant (serotype 4b)
CFSAN062865	P2	W1	28	PL	I	554	CC554	IVb variant (serotype 4b)
CFSAN062866	P2	W1	29	PL	I	554	CC554	IVb variant (serotype 4b)
CFSAN062867	P2	W1	29	PL	I	554	CC554	IVb variant (serotype 4b)
CFSAN062868	P2	W1	29	PL	I	554	CC554	IVb variant (serotype 4b)
CFSAN062869	P2	W1	29	PL	I	554	CC554	IVb variant (serotype 4b)
CFSAN062870	P2	W1	32	PL	I	554	CC554	IVb variant (serotype 4b)
CFSAN062871	P2	W1	32	PL	I	554	CC554	IVb variant (serotype 4b)
CFSAN062872	P2	W1	32	PL	I	554	CC554	IVb variant (serotype 4b)
CFSAN062873	P2	W1	32	PL	I	554	CC554	IVb variant (serotype 4b)
CFSAN062874	P2	W1	33	PL	I	554	CC554	IVb variant (serotype 4b)
CFSAN062875	P2	W1	33	PL	I	554	CC554	IVb variant (serotype 4b)
CFSAN062876	P2	W1	33	PL	I	554	CC554	IVb variant (serotype 4b)
CFSAN062877	P2	W1	33	PL	I	554	CC554	IVb variant (serotype 4b)
CFSAN062878	P2	W1	34	PL	I	554	CC554	IVb variant (serotype 4b)
CFSAN062879	P2	W1	34	PL	I	554	CC554	IVb variant (serotype 4b)
CFSAN062880	P2	W1	34	PL	I	554	CC554	IVb variant (serotype 4b)
CFSAN062881	P2	W1	34	PL	I	554	CC554	IVb variant (serotype 4b)
CFSAN062882	P2	W1	37	PGL	I	554	CC554	IVb variant (serotype 4b)
CFSAN062883	P2	W1	37	PGL	I	554	CC554	IVb variant (serotype 4b)
CFSAN062884	P2	W1	37	PGL	I	554	CC554	IVb variant (serotype 4b)
CFSAN062885	P2	W1	37	PGL	I	554	CC554	IVb variant (serotype 4b)
CFSAN062886	P2	W1	38	PGL	I	554	CC554	IVb variant (serotype 4b)
CFSAN062887	P2	W1	38	PGL	I	554	CC554	IVb variant (serotype 4b)
CFSAN062888	P2	W1	38	PGL	I	554	CC554	IVb variant (serotype 4b)
CFSAN062889	P2	W1	38	PGL	I	554	CC554	IVb variant (serotype 4b)
CFSAN062890	P2	W1	39	PGL	III	1003	ST1003	L in lineage III
CFSAN062891	P2	W1	39	PGL	III	1003	ST1003	L in lineage III
CFSAN062892	P2	W1	39	PGL	III	1003	ST1003	L in lineage III
CFSAN062893	P2	W1	39	PGL	III	1003	ST1003	L in lineage III
CFSAN063926	P2	W2	7	LTCS	I	554	CC554	IVb variant (serotype 4b)
CFSAN063927	P2	W2	7	LTCS	I	554	CC554	IVb variant (serotype 4b)
CFSAN063928	P2	W2	7	LTCS	I	554	CC554	IVb variant (serotype 4b)
CFSAN063929	P2	W2	7	LTCS	I	554	CC554	IVb variant (serotype 4b)
CFSAN063930	P2	W2	8	LTCS	I	554	CC554	IVb variant (serotype 4b)
CFSAN063931	P2	W2	8	LTCS	I	554	CC554	IVb variant (serotype 4b)
CFSAN063932	P2	W2	8	LTCS	I	554	CC554	IVb variant (serotype 4b)
CFSAN063933	P2	W2	8	LTCS	I	554	CC554	IVb variant (serotype 4b)
CFSAN063934	P2	W2	9	LTCS	I	554	CC554	IVb variant (serotype 4b)
CFSAN063935	P2	W2	9	LTCS	I	554	CC554	IVb variant (serotype 4b)
CFSAN063936	P2	W2	9	LTCS	I	554	CC554	IVb variant (serotype 4b)
CFSAN063937	P2	W2	9	LTCS	I	554	CC554	IVb variant (serotype 4b)
CFSAN063938	P2	W2	10	LTCS	I	554	CC554	IVb variant (serotype 4b)
CFSAN063939	P2	W2	10	LTCS	I	554	CC554	IVb variant (serotype 4b)
CFSAN063940	P2	W2	10	LTCS	I	554	CC554	IVb variant (serotype 4b)
CFSAN063941	P2	W2	10	LTCS	I	554	CC554	IVb variant (serotype 4b)
CFSAN063942	P2	W2	2	STCSS	I	554	CC554	IVb variant (serotype 4b)
CFSAN063943	P2	W2	2	STCSS	I	554	CC554	IVb variant (serotype 4b)
CFSAN063944	P2	W2	2	STCSS	I	554	CC554	IVb variant (serotype 4b)
CFSAN063945	P2	W2	5	STCSS	I	554	CC554	IVb variant (serotype 4b)
CFSAN063946	P2	W2	5	STCSS	I	554	CC554	IVb variant (serotype 4b)
CFSAN063947	P2	W2	5	STCSS	I	554	CC554	IVb variant (serotype 4b)
CFSAN063948	P2	W2	5	STCSS	I	554	CC554	IVb variant (serotype 4b)
CFSAN063949	P2	W2	14	PL	I	554	CC554	IVb variant (serotype 4b)
CFSAN063950	P2	W2	14	PL	I	554	CC554	IVb variant (serotype 4b)
CFSAN063951	P2	W2	14	PL	I	554	CC554	IVb variant (serotype 4b)
CFSAN063952	P2	W2	14	PL	I	554	CC554	IVb variant (serotype 4b)
CFSAN063953	P2	W2	30	PL	I	554	CC554	IVb variant (serotype 4b)
CFSAN063954	P2	W2	30	PL	I	554	CC554	IVb variant (serotype 4b)
CFSAN063955	P2	W2	30	PL	I	554	CC554	IVb variant (serotype 4b)
CFSAN063956	P2	W2	31	PL	I	554	CC554	IVb variant (serotype 4b)
CFSAN063957	P2	W2	31	PL	I	554	CC554	IVb variant (serotype 4b)
CFSAN063958	P2	W2	31	PL	I	554	CC554	IVb variant (serotype 4b)
CFSAN063959	P2	W2	31	PL	I	554	CC554	IVb variant (serotype 4b)
CFSAN063960	P2	W2	20	PL	I	554	CC554	IVb variant (serotype 4b)
CFSAN063961	P2	W2	20	PL	I	554	CC554	IVb variant (serotype 4b)
CFSAN063962	P2	W2	20	PL	I	554	CC554	IVb variant (serotype 4b)
CFSAN063963	P2	W2	20	PL	I	554	CC554	IVb variant (serotype 4b)
CFSAN063964	P2	W2	21	PL	I	554	CC554	IVb variant (serotype 4b)
CFSAN063965	P2	W2	21	PL	I	554	CC554	IVb variant (serotype 4b)
CFSAN063966	P2	W2	21	PL	I	554	CC554	IVb variant (serotype 4b)
CFSAN063967	P2	W2	21	PL	I	554	CC554	IVb variant (serotype 4b)
CFSAN063968	P2	W2	22	PL	I	554	CC554	IVb variant (serotype 4b)
CFSAN063969	P2	W2	22	PL	I	554	CC554	IVb variant (serotype 4b)
CFSAN063970	P2	W2	22	PL	I	554	CC554	IVb variant (serotype 4b)
CFSAN063971	P2	W2	22	PL	I	554	CC554	IVb variant (serotype 4b)
CFSAN063972	P2	W2	23	PL	I	554	CC554	IVb variant (serotype 4b)
CFSAN063973	P2	W2	23	PL	I	554	CC554	IVb variant (serotype 4b)
CFSAN063974	P2	W2	23	PL	I	554	CC554	IVb variant (serotype 4b)
CFSAN063975	P2	W2	23	PL	I	554	CC554	IVb variant (serotype 4b)
CFSAN063976	P2	W2	24	PL	I	554	CC554	IVb variant (serotype 4b)
CFSAN063977	P2	W2	24	PL	I	554	CC554	IVb variant (serotype 4b)
CFSAN063978	P2	W2	24	PL	I	554	CC554	IVb variant (serotype 4b)
CFSAN063979	P2	W2	24	PL	I	554	CC554	IVb variant (serotype 4b)
CFSAN063980	P2	W2	25	PL	I	554	CC554	IVb variant (serotype 4b)
CFSAN063981	P2	W2	25	PL	I	554	CC554	IVb variant (serotype 4b)
CFSAN063982	P2	W2	25	PL	I	554	CC554	IVb variant (serotype 4b)
CFSAN063983	P2	W2	25	PL	I	554	CC554	IVb variant (serotype 4b)
CFSAN063984	P2	W2	26	PL	I	554	CC554	IVb variant (serotype 4b)
CFSAN063985	P2	W2	26	PL	I	554	CC554	IVb variant (serotype 4b)
CFSAN063986	P2	W2	26	PL	I	554	CC554	IVb variant (serotype 4b)
CFSAN063987	P2	W2	26	PL	I	554	CC554	IVb variant (serotype 4b)
CFSAN063988	P2	W2	27	PL	I	554	CC554	IVb variant (serotype 4b)
CFSAN063989	P2	W2	27	PL	I	554	CC554	IVb variant (serotype 4b)
CFSAN063990	P2	W2	27	PL	I	554	CC554	IVb variant (serotype 4b)
CFSAN063991	P2	W2	27	PL	I	554	CC554	IVb variant (serotype 4b)
CFSAN063992	P2	W2	28	PL	I	554	CC554	IVb variant (serotype 4b)
CFSAN063993	P2	W2	28	PL	I	554	CC554	IVb variant (serotype 4b)
CFSAN063994	P2	W2	28	PL	I	554	CC554	IVb variant (serotype 4b)
CFSAN063995	P2	W2	28	PL	I	554	CC554	IVb variant (serotype 4b)
CFSAN063996	P2	W2	29	PL	I	554	CC554	IVb variant (serotype 4b)
CFSAN063997	P2	W2	29	PL	I	554	CC554	IVb variant (serotype 4b)
CFSAN063998	P2	W2	29	PL	I	554	CC554	IVb variant (serotype 4b)
CFSAN063999	P2	W2	29	PL	I	554	CC554	IVb variant (serotype 4b)
CFSAN064000	P2	W2	32	PL	I	554	CC554	IVb variant (serotype 4b)
CFSAN064001	P2	W2	32	PL	I	554	CC554	IVb variant (serotype 4b)
CFSAN064002	P2	W2	32	PL	I	554	CC554	IVb variant (serotype 4b)
CFSAN064003	P2	W2	32	PL	I	554	CC554	IVb variant (serotype 4b)
CFSAN064004	P2	W2	33	PL	I	554	CC554	IVb variant (serotype 4b)
CFSAN064005	P2	W2	33	PL	I	554	CC554	IVb variant (serotype 4b)
CFSAN064006	P2	W2	33	PL	I	554	CC554	IVb variant (serotype 4b)
CFSAN064007	P2	W2	33	PL	I	554	CC554	IVb variant (serotype 4b)
CFSAN064008	P2	W2	39	PGL	I	554	CC554	IVb variant (serotype 4b)
CFSAN064009	P2	W2	39	PGL	I	554	CC554	IVb variant (serotype 4b)
CFSAN064010	P2	W2	39	PGL	I	554	CC554	IVb variant (serotype 4b)
CFSAN064011	P2	W2	39	PGL	I	554	CC554	IVb variant (serotype 4b)
CFSAN064012	P2	W2	40	PGL	I	554	CC554	IVb variant (serotype 4b)
CFSAN064013	P2	W2	40	PGL	I	554	CC554	IVb variant (serotype 4b)
CFSAN064014	P2	W2	40	PGL	I	554	CC554	IVb variant (serotype 4b)
CFSAN064015	P2	W2	40	PGL	I	554	CC554	IVb variant (serotype 4b)
CFSAN064016	P2	W2	36	PL	I	554	CC554	IVb variant (serotype 4b)
CFSAN064017	P2	W2	36	PL	I	554	CC554	IVb variant (serotype 4b)
CFSAN064018	P2	W2	36	PL	I	554	CC554	IVb variant (serotype 4b)
CFSAN064019	P2	W2	36	PL	I	554	CC554	IVb variant (serotype 4b)
CFSAN065203	P2	S1	3	STCSS	I	554	CC554	IVb variant (serotype 4b)
CFSAN065204	P2	S1	3	STCSS	I	554	CC554	IVb variant (serotype 4b)
CFSAN065205	P2	S1	3	STCSS	I	554	CC554	IVb variant (serotype 4b)
CFSAN065206	P2	S1	3	STCSS	I	554	CC554	IVb variant (serotype 4b)
CFSAN065197	P2	S1	7	LTCS	I	554	CC554	IVb variant (serotype 4b)
CFSAN065198	P2	S1	7	LTCS	I	554	CC554	IVb variant (serotype 4b)
CFSAN065199	P2	S1	7	LTCS	I	554	CC554	IVb variant (serotype 4b)
CFSAN065200	P2	S1	7	LTCS	I	554	CC554	IVb variant (serotype 4b)
CFSAN065201	P2	S1	10	LTCS	I	554	CC554	IVb variant (serotype 4b)
CFSAN065202	P2	S1	10	LTCS	I	554	CC554	IVb variant (serotype 4b)
CFSAN065215	P2	S1	20	PL	I	554	CC554	IVb variant (serotype 4b)
CFSAN065216	P2	S1	20	PL	I	554	CC554	IVb variant (serotype 4b)
CFSAN065217	P2	S1	20	PL	I	554	CC554	IVb variant (serotype 4b)
CFSAN065218	P2	S1	20	PL	I	554	CC554	IVb variant (serotype 4b)
CFSAN065219	P2	S1	21	PL	I	554	CC554	IVb variant (serotype 4b)
CFSAN065220	P2	S1	21	PL	I	554	CC554	IVb variant (serotype 4b)
CFSAN065221	P2	S1	21	PL	I	554	CC554	IVb variant (serotype 4b)
CFSAN065222	P2	S1	21	PL	I	554	CC554	IVb variant (serotype 4b)
CFSAN065223	P2	S1	23	PL	I	554	CC554	IVb variant (serotype 4b)
CFSAN065224	P2	S1	23	PL	I	554	CC554	IVb variant (serotype 4b)
CFSAN065225	P2	S1	23	PL	I	554	CC554	IVb variant (serotype 4b)
CFSAN065226	P2	S1	23	PL	I	554	CC554	IVb variant (serotype 4b)
CFSAN065227	P2	S1	24	PL	I	554	CC554	IVb variant (serotype 4b)
CFSAN065228	P2	S1	24	PL	I	554	CC554	IVb variant (serotype 4b)
CFSAN065229	P2	S1	24	PL	I	554	CC554	IVb variant (serotype 4b)
CFSAN065230	P2	S1	24	PL	I	554	CC554	IVb variant (serotype 4b)
CFSAN065231	P2	S1	27	PL	I	554	CC554	IVb variant (serotype 4b)
CFSAN065232	P2	S1	27	PL	I	554	CC554	IVb variant (serotype 4b)
CFSAN065233	P2	S1	27	PL	I	554	CC554	IVb variant (serotype 4b)
CFSAN065234	P2	S1	27	PL	I	554	CC554	IVb variant (serotype 4b)
CFSAN065235	P2	S1	28	PL	I	554	CC554	IVb variant (serotype 4b)
CFSAN065236	P2	S1	28	PL	I	554	CC554	IVb variant (serotype 4b)
CFSAN065237	P2	S1	28	PL	I	554	CC554	IVb variant (serotype 4b)
CFSAN065238	P2	S1	28	PL	I	554	CC554	IVb variant (serotype 4b)
CFSAN065239	P2	S1	29	PL	I	554	CC554	IVb variant (serotype 4b)
CFSAN065240	P2	S1	29	PL	I	554	CC554	IVb variant (serotype 4b)
CFSAN065241	P2	S1	29	PL	I	554	CC554	IVb variant (serotype 4b)
CFSAN065242	P2	S1	29	PL	I	554	CC554	IVb variant (serotype 4b)
CFSAN065207	P2	S1	30	PL	I	554	CC554	IVb variant (serotype 4b)
CFSAN065208	P2	S1	30	PL	I	554	CC554	IVb variant (serotype 4b)
CFSAN065209	P2	S1	30	PL	I	554	CC554	IVb variant (serotype 4b)
CFSAN065210	P2	S1	30	PL	I	554	CC554	IVb variant (serotype 4b)
CFSAN065211	P2	S1	31	PL	I	554	CC554	IVb variant (serotype 4b)
CFSAN065212	P2	S1	31	PL	I	554	CC554	IVb variant (serotype 4b)
CFSAN065213	P2	S1	31	PL	I	554	CC554	IVb variant (serotype 4b)
CFSAN065214	P2	S1	31	PL	I	554	CC554	IVb variant (serotype 4b)
CFSAN065243	P2	S1	32	PL	I	554	CC554	IVb variant (serotype 4b)
CFSAN065244	P2	S1	32	PL	I	554	CC554	IVb variant (serotype 4b)
CFSAN065245	P2	S1	32	PL	I	554	CC554	IVb variant (serotype 4b)
CFSAN065246	P2	S1	32	PL	I	554	CC554	IVb variant (serotype 4b)
CFSAN065247	P2	S1	33	PL	I	554	CC554	IVb variant (serotype 4b)
CFSAN065248	P2	S1	33	PL	I	554	CC554	IVb variant (serotype 4b)
CFSAN065249	P2	S1	33	PL	I	554	CC554	IVb variant (serotype 4b)
CFSAN065250	P2	S1	33	PL	I	554	CC554	IVb variant (serotype 4b)
CFSAN068698	P2	S2	18	PL	I	554	CC554	IVb variant (serotype 4b)
CFSAN068699	P2	S2	18	PL	I	554	CC554	IVb variant (serotype 4b)
CFSAN068700	P2	S2	18	PL	I	554	CC554	IVb variant (serotype 4b)
CFSAN068701	P2	S2	20	PL	I	554	CC554	IVb variant (serotype 4b)
CFSAN068702	P2	S2	20	PL	I	554	CC554	IVb variant (serotype 4b)
CFSAN068703	P2	S2	20	PL	I	554	CC554	IVb variant (serotype 4b)
CFSAN068704	P2	S2	20	PL	I	554	CC554	IVb variant (serotype 4b)
CFSAN068705	P2	S2	22	PL	I	554	CC554	IVb variant (serotype 4b)
CFSAN068706	P2	S2	22	PL	I	554	CC554	IVb variant (serotype 4b)
CFSAN068707	P2	S2	22	PL	I	554	CC554	IVb variant (serotype 4b)
CFSAN068708	P2	S2	22	PL	I	554	CC554	IVb variant (serotype 4b)
CFSAN068709	P2	S2	23	PL	I	554	CC554	IVb variant (serotype 4b)
CFSAN068710	P2	S2	23	PL	I	554	CC554	IVb variant (serotype 4b)
CFSAN068711	P2	S2	23	PL	I	554	CC554	IVb variant (serotype 4b)
CFSAN068712	P2	S2	23	PL	I	554	CC554	IVb variant (serotype 4b)
CFSAN068713	P2	S2	24	PL	I	554	CC554	IVb variant (serotype 4b)
CFSAN068714	P2	S2	24	PL	I	554	CC554	IVb variant (serotype 4b)
CFSAN068715	P2	S2	24	PL	I	554	CC554	IVb variant (serotype 4b)
CFSAN068716	P2	S2	24	PL	I	554	CC554	IVb variant (serotype 4b)
CFSAN068717	P2	S2	26	PL	I	554	CC554	IVb variant (serotype 4b)
CFSAN068718	P2	S2	26	PL	I	554	CC554	IVb variant (serotype 4b)
CFSAN068719	P2	S2	26	PL	I	554	CC554	IVb variant (serotype 4b)
CFSAN068720	P2	S2	26	PL	I	554	CC554	IVb variant (serotype 4b)
CFSAN068721	P2	S2	27	PL	I	554	CC554	IVb variant (serotype 4b)
CFSAN068722	P2	S2	27	PL	I	554	CC554	IVb variant (serotype 4b)
CFSAN068723	P2	S2	27	PL	I	554	CC554	IVb variant (serotype 4b)
CFSAN068724	P2	S2	27	PL	I	554	CC554	IVb variant (serotype 4b)
CFSAN068725	P2	S2	28	PL	I	554	CC554	IVb variant (serotype 4b)
CFSAN068726	P2	S2	28	PL	I	554	CC554	IVb variant (serotype 4b)
CFSAN068727	P2	S2	28	PL	I	554	CC554	IVb variant (serotype 4b)
CFSAN068728	P2	S2	28	PL	I	554	CC554	IVb variant (serotype 4b)
CFSAN068729	P2	S2	29	PL	I	554	CC554	IVb variant (serotype 4b)
CFSAN068730	P2	S2	29	PL	I	554	CC554	IVb variant (serotype 4b)
CFSAN068731	P2	S2	29	PL	I	554	CC554	IVb variant (serotype 4b)
CFSAN068732	P2	S2	29	PL	I	554	CC554	IVb variant (serotype 4b)
CFSAN068694	P2	S2	30	PL	I	554	CC554	IVb variant (serotype 4b)
CFSAN068695	P2	S2	30	PL	I	554	CC554	IVb variant (serotype 4b)
CFSAN068696	P2	S2	30	PL	I	554	CC554	IVb variant (serotype 4b)
CFSAN068697	P2	S2	30	PL	I	554	CC554	IVb variant (serotype 4b)
CFSAN068733	P2	S2	32	PL	I	554	CC554	IVb variant (serotype 4b)
CFSAN068734	P2	S2	32	PL	I	554	CC554	IVb variant (serotype 4b)
CFSAN068735	P2	S2	32	PL	I	554	CC554	IVb variant (serotype 4b)
CFSAN068736	P2	S2	32	PL	I	554	CC554	IVb variant (serotype 4b)
CFSAN068737	P2	S2	38	PGL	I	554	CC554	IVb variant (serotype 4b)
CFSAN068738	P2	S2	38	PGL	I	554	CC554	IVb variant (serotype 4b)
CFSAN068739	P2	S2	38	PGL	I	554	CC554	IVb variant (serotype 4b)
CFSAN068740	P2	S2	38	PGL	I	554	CC554	IVb variant (serotype 4b)
CFSAN058420	P3	F2	23	PL	I	219	CC4	IVb (serotype 4b, 4d, and 4e)
CFSAN058421	P3	F2	23	PL	I	219	CC4	IVb (serotype 4b, 4d, and 4e)
CFSAN058422	P3	F2	27	PL	III	1510	ST1510	L in lineage III
CFSAN058423	P3	F2	27	PL	III	1510	ST1510	L in lineage III
CFSAN058424	P3	F2	28	PL	III	1510	ST1510	L in lineage III
CFSAN058425	P3	F2	28	PL	III	1510	ST1510	L in lineage III
CFSAN058426	P3	F2	28	PL	III	1510	ST1510	L in lineage III
CFSAN058427	P3	F2	28	PL	III	1510	ST1510	L in lineage III
CFSAN062924	P3	W1	9	LTCS	II	1508	CC20	IIa (serotype 1/2a and 3a)
CFSAN062925	P3	W1	9	LTCS	II	1508	CC20	IIa (serotype 1/2a and 3a)
CFSAN062926	P3	W1	9	LTCS	II	1508	CC20	IIa (serotype 1/2a and 3a)
CFSAN062927	P3	W1	4	STCSS	I	5	CC5	IIb (serotype 1/2b, 3b, and 7)
CFSAN062928	P3	W1	4	STCSS	I	5	CC5	IIb (serotype 1/2b, 3b, and 7)
CFSAN062929	P3	W1	4	STCSS	I	5	CC5	IIb (serotype 1/2b, 3b, and 7)
CFSAN062930	P3	W1	4	STCSS	I	5	CC5	IIb (serotype 1/2b, 3b, and 7)
CFSAN062931	P3	W1	31	PL	II	374	CC369	IIa (serotype 1/2a and 3a)
CFSAN062932	P3	W1	31	PL	II	374	CC369	IIa (serotype 1/2a and 3a)
CFSAN062933	P3	W1	25	PL	III	1513	ST1513	L in lineage III
CFSAN062934	P3	W1	27	PL	II	1514	ST1514	IIa (serotype 1/2a and 3a)
CFSAN062935	P3	W1	27	PL	III	1510	ST1510	L in lineage III
CFSAN062936	P3	W1	27	PL	III	1510	ST1510	L in lineage III
CFSAN062937	P3	W1	27	PL	III	1510	ST1510	L in lineage III
CFSAN062938	P3	W1	28	PL	III	1510	ST1510	L in lineage III
CFSAN062939	P3	W1	28	PL	III	1510	ST1510	L in lineage III
CFSAN062940	P3	W1	28	PL	III	1513	ST1513	L in lineage III
CFSAN062941	P3	W1	28	PL	III	1510	ST1510	L in lineage III
CFSAN062942	P3	W1	29	PL	III	1510	ST1510	L in lineage III
CFSAN062943	P3	W1	29	PL	III	1510	ST1510	L in lineage III
CFSAN062944	P3	W1	29	PL	III	1510	ST1510	L in lineage III
CFSAN062945	P3	W1	29	PL	III	1510	ST1510	L in lineage III
CFSAN062946	P3	W1	35	PL	II	1508	CC20	IIa (serotype 1/2a and 3a)
CFSAN062947	P3	W1	35	PL	II	374	CC369	IIa (serotype 1/2a and 3a)
CFSAN062948	P3	W1	35	PL	II	1508	CC20	IIa (serotype 1/2a and 3a)
CFSAN062949	P3	W1	35	PL	I	554	CC554	IVb variant (serotype 4b)
CFSAN068749	P3	S2	5	STCSS	I	489	ST489	IIb (serotype 1/2b, 3b, and 7)
CFSAN068750	P3	S2	14	PL	III	1516	CC433	L in lineage III
CFSAN068751	P3	S2	14	PL	III	1516	CC433	L in lineage III
CFSAN068752	P3	S2	14	PL	III	1516	CC433	L in lineage III
CFSAN068753	P3	S2	31	PL	II	374	CC369	IIa (serotype 1/2a and 3a)
CFSAN068754	P3	S2	31	PL	II	374	CC369	IIa (serotype 1/2a and 3a)
CFSAN068755	P3	S2	31	PL	II	374	CC369	IIa (serotype 1/2a and 3a)
CFSAN068756	P3	S2	31	PL	II	374	CC369	IIa (serotype 1/2a and 3a)
